# Supplementary material for: Comparative Study on the Oxidative Stability of Encapsulated Fish Oil by Monoaxial or Coaxial Electrospraying and Spray-Drying
Source: Antioxidants (Basel). 2023 Jan 24;12(2):266. doi: 10.3390/antiox12020266 (PMC9952345; doi:10.3390/antiox12020266)
Supplement: Supplementary file 1 [file antioxidants-12-00266-s001.zip]

Archive with 1 entries (1 files):
- antioxidants-2138387-supplementary.pdf
